# Supplementary material for: Dexmedetomidine in combination with morphine improves postoperative analgesia and sleep quality in elderly patients after open abdominal surgery: A pilot randomized control trial
Source: PLoS One. 2018 Aug 14;13(8):e0202008. doi: 10.1371/journal.pone.0202008 (PMC6091958; doi:10.1371/journal.pone.0202008)
Supplement: S6 File — (XLSX) [file pone.0202008.s006.xlsx]

## Sheet: Trail data
randaom number	Sleep_D1	Sleep_D2	Sleep_D3	Sex（0female）	age	height	Body weight	BMI	Preoperative delirium	TIA	cerebral infarction	asthma	CAD	hypertention	cardiomyopathy	DM	drink	smoke	ASA	NYHA	Propofol_mg	Remifentaniyl_ug	Midazolam_mg	anes_time_h	anes_time_min	surg_time_h	surg_time_min	DXM_mg	methylprednisolone_mg	hydrocortisol_mg	5HT_mg）	fluid input	crystal	colloid	PRBC	FFP	fluid output	blood_loss	urine output	intraoperative morphine	T2_rest	T4_rest	T6_rest	T12_rest	T24_rest	T48_rest	T72_rest	T2_move	T4_move
1	9	9	8	1	67	170	68	23.5294	0	0	0	0	0	1	0	1	0	0	2	1	1346	1858	0	4	41	3	8	10	0	0	10	2100	2100	0	0	0	0	100	750	7	4	4	4	3	2	2	1	6	5
0	9	8	9	1	65	180	65	20.0617	0	0	0	0	0	0	1	0	0	0	2	1	3510	5400	0	12	8	10	35	10	0	0	10	5250	4850	0	0	400	1600	500	1100	6.5	8	6	5	5	5	4	4	8	8
0	5	6	9	1	65	165	67	24.6097	0	0	1	0	0	0	0	0	0	1	2	2	2420	4400	0	6	21	5	50	10	0	0	10	2100	1600	500	0	0	550	250	300	6.5	5	4	4	4	4	3	4	8	4
1	8	9	10	0	61	160	62.5	24.4141	0	0	0	0	0	0	0	0	0	0	2	2	1245	3500	0	5	51	4	22	0	0	0	0	2850	2350	500	0	0	1200	300	900	6	1	2	2	2	2	2	3	4	4
1	3	7	9	1	71	165	59	21.6713	0	0	0	1	0	0	0	0	0	1	2	1	1120	2420	0	5	18	3	43	10	0	0	10	2850	2850	0	0	0	0	0	0	6	3	3	3	2	3	3	0	5	5
1	6	8	8	0	79	150	54	24	0	0	0	0	0	0	0	0	0	#NULL!	2	2	250	314	0	1	30	0	51	5	0	0	10	1700	1700	0	0	0	50	0	50	5.5	0	0	0	0	0	1	0	1	1
0	5	7	8	0	77	150	50	22.2222	0	0	0	0	0	0	0	0	0	#NULL!	2	1	890	1960	0	6	33	4	57	0	0	0	0	0	0	0	0	0	0	0	0	5	4	4	4	4	4	4	0	5	5
0	0	7	7	1	76	170	60	20.7612	0	0	0	0	0	0	0	0	0	#NULL!	2	1	979	3800	0	6	12	4	53	5	0	0	0	0	0	0	0	0	0	0	0	6	3	3	3	2	2	3	3	5	5
1	3	8	9	0	85	156	50	20.5457	0	0	0	0	0	0	0	0	0	#NULL!	2	1	759	2100	0	4	25	3	10	5	0	0	0	3500	2200	500	800	0	650	50	600	5	1	1	1	1	2	2	2	3	2
1	8	9	9	0	65	160	50.5	19.7266	0	0	0	0	0	0	0	0	0	#NULL!	2	1	950	1900	0	3	51	2	35	5	0	0	10	2850	2350	500	0	0	800	400	400	5	4	3	3	4	3	4	4	5	4
0	6	6	8	0	69	156	50	20.5457	0	0	0	0	0	0	0	0	0	#NULL!	2	1	969	2100	0	4	23	3	11	5	0	0	0	2300	2300	0	0	0	1650	100	1550	5	5	4	4	4	5	5	3	7	5
0	3	5	8	1	61	174	90	29.7265	0	0	0	1	0	0	0	0	0	#NULL!	2	1	2170	5520	0	7	2	5	36	5	0	0	10	3300	2900	0	0	400	500	200	300	9	4	3	5	5	6	4	3	7	4
0	3	7	7	1	69	178	65	20.5151	0	0	0	0	0	0	0	0	0	#NULL!	2	1	2130	6000	0	8	38	7	18	5	0	0	10	0	0	0	0	0	0	0	0	6.5	8	6	6	6	4	5	3	10	8
1	4	6	8	1	61	174	84	27.7447	0	0	0	0	0	1	0	0	0	#NULL!	2	1	290	4200	0	6	51	5	48	10	0	0	0	3100	2600	500	0	0	1400	400	1000	8.5	2	2	3	2	2	1	1	5	5
0	3	5	5	0	76	158	55	22.0317	0	0	0	0	0	0	0	0	0	#NULL!	2	1	770	1228	0	5	43	3	27	5	0	0	5	3600	3100	500	0	0	0	0	0	5.5	4	2	4	4	4	3	2	4	4
1	5	7	7	0	66	153	66	28.1943	0	0	0	0	1	0	0	0	0	#NULL!	2	1	601	592	0	#NULL!	#NULL!	#NULL!	#NULL!	5	0	0	0	1450	1450	0	0	0	0	0	0	6.5	2	2	2	2	2	2	2	3	3
1	8	9	10	1	81	162	69	26.2917	0	0	0	0	1	1	0	0	0	#NULL!	3	1	660	626	0	2	21	1	26	5	0	0	10	0	0	0	0	0	0	0	0	7	2	2	3	3	6	5	1	4	3
1	7	9	10	1	73	169	73	25.5593	0	0	0	0	0	1	0	0	1	#NULL!	2	1	2040	2140	0	6	18	5	7	5	0	0	10	3100	2600	500	0	0	1000	200	800	7	3	2	2	2	2	2	1	3	3
0	4	4	5	1	65	169	86	30.111	0	0	0	0	0	1	0	0	0	#NULL!	2	2	1300	1300	0	5	42	4	34	5	0	0	5	2600	2100	500	0	0	500	500	0	8.5	3	3	2	2	2	2	0	3	5
0	6	6	8	0	66	165	55	20.202	0	0	0	0	0	0	0	0	0	#NULL!	2	1	1500	1800	0	5	41	4	7	5	0	0	10	3000	2100	500	400	0	1000	500	500	5.5	4	4	5	6	3	3	2	5	4
1	6	8	8	1	60	166	60	21.7738	0	0	0	0	0	1	0	0	0	#NULL!	2	1	1200	1376	0	2	50	2	36	5	0	0	5	2100	1600	500	0	0	400	300	100	6	4	3	2	2	3	3	2	5	3
0	4	7	9	1	66	165	65	23.8751	0	0	0	0	0	0	0	0	0	#NULL!	2	1	1100	1400	0	4	54	3	5	10	0	0	10	2100	2100	0	0	0	600	400	200	6.5	4	3	4	2	4	4	1	5	3
0	4	7	6	0	60	148	56	25.5661	0	0	0	0	0	0	0	0	0	#NULL!	2	1	650	2040	0	7	22	5	45	5	0	0	10	3600	2600	1000	0	0	1600	300	1300	5.5	4	4	4	4	3	3	3	6	4
1	9	10	7	1	68	171	70	23.939	0	1	0	0	0	1	0	0	0	1	3	1	968	1348	0	4	40	3	21	5	0	0	10	2600	2100	500	0	0	1000	800	200	7	3	3	3	3	4	4	3	5	4
0	1	7	9	1	64	170	60	20.7612	0	0	0	0	0	0	0	0	1	#NULL!	1	1	650	1040	0	3	53	2	11	5	0	0	0	1850	1850	0	0	0	0	0	0	6	6	5	4	5	3	2	1	7	5
1	10	10	10	1	77	172	70	23.6614	0	0	0	0	0	0	0	0	1	1	1	1	2450	2160	0	6	40	4	55	5	0	0	10	2600	2100	500	0	0	300	100	200	7	1	4	4	3	2	1	1	1	5
1	9	9	9	1	75	172	68	22.9854	0	0	1	0	0	1	0	0	0	#NULL!	2	1	2200	3700	0	8	20	7	15	5	0	0	0	48450	4350	500	0	0	1100	200	900	7	3	3	2	2	4	4	0	3	3
0	4	6	7	1	60	169	64	22.4082	0	0	0	0	0	0	0	1	0	#NULL!	2	1	1135	1100	0	5	17	3	43	5	0	0	10	2850	2300	500	0	0	400	100	300	6.5	3	3	3	3	3	4	1	3	3
0	0	6	6	0	70	158	57	22.8329	0	0	0	0	0	1	0	1	0	#NULL!	2	1	1600	1690	0	5	10	3	32	5	0	0	10	3100	2100	1000	0	0	0	0	0	6	4	3	3	2	1	2	1	4	3
1	6	6	6	1	60	173	62	20.7157	0	0	0	0	0	0	0	0	1	1	1	1	1000	2200	0	8	34	7	25	0	0	0	0	0	0	0	0	0	0	0	0	6	3	3	3	3	2	1	1	3	4
0	9	0	7	1	67	170	71	24.5675	0	0	1	0	0	1	0	0	1	0	2	2	2750	3200	2	7	7	5	39	5	0	0	0	4100	3600	500	0	0	1150	350	800	7	8	4	4	4	0	3	2	8	6
1	4	6	4	1	63	168	65	23.03	0	0	0	0	0	0	0	0	0	#NULL!	2	1	2320	3560	0	10	33	7	25	0	0	0	0	0	0	0	0	0	0	0	0	6.5	2	2	2	2	2	2	0	3	2
0	3	6	9	0	63	160	55	21.4844	0	0	0	0	0	0	0	0	0	#NULL!	1	1	1350	640	0	4	19	3	6	5	0	0	10	2450	1950	500	0	0	700	50	650	5.5	3	3	2	4	5	5	3	4	4
0	9	10	10	1	61	180	85	26.2346	0	0	0	0	0	1	0	0	1	1	2	1	2420	2600	0	5	40	4	20	0	40	0	0	2350	1850	500	0	0	600	300	300	8.5	7	5	4	5	7	6	3	7	6
1	7	9	7	1	60	178	90	28.4055	0	0	0	0	0	1	0	0	0	1	2	1	1780	2460	0	5	27	3	38	0	40	0	0	2850	0	0	0	0	900	200	700	9	3	2	3	2	3	3	3	4	3
1	5	7	8	1	61	173	64	21.3839	0	0	0	0	0	0	0	0	1	1	2	1	1000	1320	0	3	46	2	42	0	40	0	10	2100	1600	500	0	0	550	200	350	6.5	2	2	2	2	2	1	1	3	3
0	8	9	9	1	63	182	85	25.6612	0	0	0	0	1	1	0	0	1	#NULL!	2	1	543	2900	0	8	10	6	4	0	40	0	10	0	0	0	0	0	0	0	0	8.5	0	3	2	3	8	5	3	0	3
0	6	8	9	1	74	176	72	23.2438	0	0	0	0	0	0	0	0	1	0	2	1	1534	3520	0	8	20	6	31	0	0	0	0	0	0	0	0	0	0	0	0	7	3	3	3	3	4	3	0	5	4
1	5	8	6	1	75	165	65	23.8751	0	0	0	0	1	0	0	0	0	#NULL!	2	1	1005	1640	0	4	18	3	15	0	0	0	0	0	0	0	0	0	0	0	0	6.5	3	3	3	5	2	0	0	3	3
0	8	6	8	0	66	155	55	22.8928	0	0	0	0	0	0	0	0	0	#NULL!	1	1	920	2560	0	5	29	3	47	0	40	0	0	3100	2100	1000	0	0	1200	700	500	5.5	5	5	5	5	6	4	2	8	6
1	7	8	9	1	65	174	70	23.1206	0	0	0	0	0	1	0	0	0	#NULL!	2	1	1410	3200	0	5	29	3	46	0	0	0	0	3100	2600	500	0	0	600	400	200	7	4	4	4	2	0	0	0	6	6
1	9	9	8	1	78	168	69	24.4473	0	0	0	0	0	0	0	0	0	#NULL!	1	1	2000	2400	0	4	57	3	40	10	0	0	10	2850	2350	500	400	0	380	200	180	7	2	2	3	3	3	2	1	4	6
0	8	10	8	1	81	167	61	21.8724	0	0	0	0	0	0	0	0	0	#NULL!	1	1	1540	2900	0	8	26	6	7	5	0	0	10	2350	2350	0	0	0	400	100	300	6	4	3	3	3	2	4	3	4	4
0	5	6	7	0	64	160	75	29.2969	0	0	0	0	0	0	0	0	0	#NULL!	2	1	1000	1520	0	4	59	3	31	0	0	0	0	0	0	0	0	0	0	0	0	7.5	3	5	4	5	10	5	1	3	5
1	9	9	9	0	81	155	59	24.5578	0	0	0	0	0	0	0	0	0	#NULL!	2	1	650	1960	0	5	29	3	12	0	0	0	0	0	0	0	0	0	0	0	0	5.9	1	1	3	3	1	1	0	2	3
1	4	8	8	0	71	150	53	23.5556	0	0	0	0	0	0	0	0	0	#NULL!	2	1	1560	#NULL!	0	8	22	7	20	0	0	0	0	0	0	0	0	0	0	0	0	5.5	1	3	2	5	6	4	1	1	5
0	1	9	9	0	75	160	50	19.5312	0	0	0	0	1	1	0	0	0	#NULL!	3	1	75	760	0	2	25	1	18	5	0	0	0	1600	1600	0	0	0	50	0	50	5	4	3	3	4	3	3	0	5	4
0	5	6	8	0	72	168	59	20.9042	0	0	0	0	0	0	0	0	0	#NULL!	2	2	650	360	0	2	29	1	20	0	0	0	0	0	0	0	0	0	0	0	0	6	5	3	2	2	2	4	5	4	4
1	9	2	8	0	69	158	61	24.4352	0	0	0	0	0	0	0	0	0	#NULL!	2	1	620	#NULL!	0	4	35	3	30	0	0	0	0	0	0	0	0	0	0	0	0	6	3	2	4	4	4	2	1	3	2
0	6	7	8	0	62	167	70	25.0995	0	0	0	0	0	0	0	0	0	#NULL!	2	1	720	#NULL!	0	4	31	3	10	0	0	0	0	0	0	0	0	0	0	0	0	7	5	5	5	6	6	5	3	4	5
1	0	5	8	0	73	156	75	30.8185	0	0	0	0	0	0	0	0	0	#NULL!	2	1	1560	3300	0	6	33	5	8	0	0	0	0	0	0	0	0	0	0	0	0	7.5	3	2	2	2	2	1	1	3	3
0	4	6	9	1	63	188	85	24.0493	0	0	0	0	0	0	0	0	0	#NULL!	2	1	1250	#NULL!	0	5	59	4	23	0	0	0	0	0	0	0	0	0	0	0	0	8.5	5	4	4	4	3	3	3	7	6
0	4	7	9	0	63	166	74	26.8544	0	0	0	0	0	0	0	0	0	#NULL!	2	1	920	#NULL!	0	5	24	4	10	0	0	0	0	0	0	0	0	0	0	0	0	7.5	4	4	4	4	3	3	1	6	3
1	0	6	8	1	62	168	74	26.2188	0	0	0	0	0	0	0	0	0	#NULL!	2	1	715	#NULL!	0	3	40	2	21	0	0	0	0	0	0	0	0	0	0	0	0	7.5	0	2	2	1	3	2	1	0	3
1	7	9	9	0	65	162	62	23.6244	0	0	0	0	0	0	0	0	0	#NULL!	2	1	1450	#NULL!	0	8	3	6	52	0	0	0	0	0	0	0	0	0	0	0	0	6	2	3	4	4	5	5	2	3	3
0	5	7	9	0	67	160	57	22.2656	0	0	0	0	0	0	0	0	0	#NULL!	2	1	1020	#NULL!	0	6	4	4	49	0	0	0	0	0	0	0	0	0	0	0	0	6	4	4	4	4	3	5	0	6	6
1	6	9	9	0	65	152	52	22.5069	0	0	0	0	0	0	0	0	0	#NULL!	2	1	1420	#NULL!	0	10	32	8	23	0	0	0	0	0	0	0	0	0	0	0	0	5	2	1	2	2	3	6	5	3	3
[truncated: 60 more columns]
